# Supplementary material for: Application of simulation-based CYP26 SNP-environment barcodes for evaluating the occurrence of oral malignant disorders by odds ratio-based binary particle swarm optimization: A case-control study in the Taiwanese population
Source: PLoS One. 2019 Aug 29;14(8):e0220719. doi: 10.1371/journal.pone.0220719 (PMC6715230; doi:10.1371/journal.pone.0220719)
Supplement: S1 Table — (XLSX) [file pone.0220719.s001.xlsx]

## Sheet: S1 Table
NO	AGE_GP	SEX	RACE_GP	EDU_GP	ALC_GP_1	BQ_GP_1	CIG_GP_1	rs4411227	rs707718	rs887844	rs3768647	rs9309462	rs8211	rs12256889	group_1	AGE
C001	2	1	1	1	1	1	1	1	2	2	2	2	1	1	Oral and pharyngeal cancers	53
C003	2	1	1	1	0	1	1	2	0	1	2	2	0	1	Oral and pharyngeal cancers	58
C004	1	1	1	2	1	1	1	2	2	2	2	2	1	1	Oral and pharyngeal cancers	46
C005	1	1	1	2	0	1	1	1	1	2	2	2	1	1	Oral and pharyngeal cancers	45
C006	2	1	1	2	0	0	0	2	1	1	1	2	0	1	Oral and pharyngeal cancers	56
C007	1	1	1	1	1	1	1	1	2	2	2	2	1	1	Oral and pharyngeal cancers	49
C008	1	1	2	2	1	1	1	2	0	1	2	2	1	1	Oral and pharyngeal cancers	36
C009	2	1	1	1	1	1	0	2	2	2	2	2	0	1	Oral and pharyngeal cancers	51
C010	1	1	1	2	1	1	1	1	1	2	1	2	1	1	Oral and pharyngeal cancers	45
C012	1	1	1	2	1	0	1	1	1	1	2	2	1	1	Oral and pharyngeal cancers	43
C013	2	1	1	1	1	1	1	1	1	1	2	2	1	1	Oral and pharyngeal cancers	53
C014	1	1	1	2	0	1	1	2	1	1	1	2	0	1	Oral and pharyngeal cancers	40
C015	1	1	1	2	1	1	1	2	0	1	1	2	0	1	Oral and pharyngeal cancers	47
C016	2	1	2	1	0	1	1	2	1	2	1	2	0	1	Oral and pharyngeal cancers	67
C017	1	1	1	2	0	1	1	2	1	2	2	2	0	1	Oral and pharyngeal cancers	49
C018	2	1	1	2	1	1	0	1	1	1	2	2	1	1	Oral and pharyngeal cancers	53
C019	2	1	1	2	1	1	1	1	1	1	2	2	1	1	Oral and pharyngeal cancers	58
C020	2	1	1	1	0	1	1	2	1	1	2	2	0	1	Oral and pharyngeal cancers	53
C021	1	1	1	2	1	1	1	2	0	2	2	2	0	1	Oral and pharyngeal cancers	48
C022	1	1	2	2	1	1	1	1	0	1	2	1	1	1	Oral and pharyngeal cancers	31
C023	1	1	1	2	1	0	1	1	2	2	1	2	0	1	Oral and pharyngeal cancers	48
C024	1	1	1	2	1	1	1	1	2	2	2	2	0	1	Oral and pharyngeal cancers	32
C025	1	1	1	2	0	1	1	2	2	2	2	2	0	1	Oral and pharyngeal cancers	50
C027	2	1	1	2	0	0	1	2	2	2	2	2	0	1	Oral and pharyngeal cancers	51
C028	1	1	1	2	1	1	1	2	1	1	2	2	0	1	Oral and pharyngeal cancers	46
C029	1	1	2	2	1	1	1	2	0	1	2	2	0	1	Oral and pharyngeal cancers	46
C030	2	2	2	2	0	0	0	2	1	1	2	2	1	1	Oral and pharyngeal cancers	56
C032	1	1	1	2	1	1	1	2	2	2	2	2	0	1	Oral and pharyngeal cancers	47
C033	2	1	1	1	1	1	1	1	1	1	2	2	1	1	Oral and pharyngeal cancers	57
C035	1	1	1	2	1	1	1	2	2	2	2	2	0	1	Oral and pharyngeal cancers	46
C036	1	2	2	1	1	1	1	2	1	1	1	2	0	1	Oral and pharyngeal cancers	48
C037	2	1	1	1	1	1	1	1	0	1	2	2	1	1	Oral and pharyngeal cancers	58
C038	1	1	1	2	1	1	1	1	0	2	2	2	2	2	Oral and pharyngeal cancers	41
C039	2	1	2	1	1	1	1	1	1	2	2	2	1	1	Oral and pharyngeal cancers	56
C040	1	1	1	2	0	1	1	2	2	2	2	2	0	1	Oral and pharyngeal cancers	40
C049	2	1	1	1	1	1	1	2	0	1	2	1	0	1	Oral and pharyngeal cancers	54
C050	1	1	1	2	1	0	1	1	2	2	2	2	1	1	Oral and pharyngeal cancers	50
C051	2	1	1	1	0	1	1	1	1	1	2	2	1	1	Oral and pharyngeal cancers	66
C052	2	1	1	2	0	0	0	2	0	2	2	2	0	1	Oral and pharyngeal cancers	51
C053	2	1	1	1	1	1	1	2	2	2	2	2	0	1	Oral and pharyngeal cancers	58
C054	1	1	1	2	1	1	1	1	1	1	2	2	0	1	Oral and pharyngeal cancers	47
C055	1	1	1	2	0	1	1	2	2	1	2	2	0	1	Oral and pharyngeal cancers	42
C056	1	1	1	1	1	1	1	2	1	1	2	2	0	1	Oral and pharyngeal cancers	47
C057	1	1	1	2	1	1	1	1	2	2	1	2	1	1	Oral and pharyngeal cancers	44
C058	1	1	1	1	1	1	1	2	1	1	1	2	0	1	Oral and pharyngeal cancers	46
C059	1	1	2	2	1	1	1	1	0	2	1	2	1	1	Oral and pharyngeal cancers	47
C060	2	1	1	2	1	1	1	2	1	1	1	2	0	1	Oral and pharyngeal cancers	53
C061	1	1	1	2	0	1	1	2	1	2	1	2	0	1	Oral and pharyngeal cancers	44
C062	1	1	1	2	0	1	1	2	0	1	2	2	0	1	Oral and pharyngeal cancers	37
C063	1	1	2	2	1	1	1	2	1	2	2	2	0	1	Oral and pharyngeal cancers	39
C064	2	1	1	2	1	1	1	1	0	1	1	2	0	1	Oral and pharyngeal cancers	52
C065	2	1	2	2	0	0	1	1	1	1	2	2	0	1	Oral and pharyngeal cancers	54
C066	2	1	2	1	1	0	1	2	1	1	2	2	0	1	Oral and pharyngeal cancers	74
C067	1	1	1	2	0	1	1	2	1	2	2	2	0	1	Oral and pharyngeal cancers	48
C068	2	1	1	2	0	1	1	1	0	2	2	2	1	1	Oral and pharyngeal cancers	60
C069	1	1	1	2	1	1	1	1	0	1	2	1	1	1	Oral and pharyngeal cancers	43
C070	2	1	1	1	1	1	1	2	2	1	1	2	0	1	Oral and pharyngeal cancers	51
C071	2	1	1	1	1	1	1	1	1	2	2	2	1	1	Oral and pharyngeal cancers	64
C072	1	1	1	2	1	1	1	1	1	1	1	2	1	1	Oral and pharyngeal cancers	43
C074	2	1	1	1	1	1	1	1	2	1	1	2	1	1	Oral and pharyngeal cancers	57
C075	1	1	1	2	1	1	1	0	2	2	1	1	2	2	Oral and pharyngeal cancers	50
C076	1	1	2	2	0	1	1	2	2	2	1	2	0	1	Oral and pharyngeal cancers	32
C078	1	1	1	2	1	1	1	2	1	1	1	2	0	1	Oral and pharyngeal cancers	41
C079	1	1	1	2	1	1	0	1	2	2	1	2	1	1	Oral and pharyngeal cancers	37
C080	1	1	1	2	1	1	1	2	1	1	2	2	0	1	Oral and pharyngeal cancers	42
C082	2	1	1	1	1	1	1	2	1	1	2	2	0	1	Oral and pharyngeal cancers	66
C083	1	1	2	2	1	1	1	2	1	1	1	2	0	1	Oral and pharyngeal cancers	45
C084	2	2	2	2	0	0	0	2	2	2	2	2	1	1	Oral and pharyngeal cancers	57
C085	1	1	1	2	0	1	1	2	1	1	1	2	0	1	Oral and pharyngeal cancers	42
C086	2	1	1	1	0	1	1	1	1	2	1	2	1	1	Oral and pharyngeal cancers	57
C088	1	1	1	2	1	1	1	1	1	2	1	2	2	1	Oral and pharyngeal cancers	45
C090	2	1	1	2	0	1	1	2	0	1	1	2	0	1	Oral and pharyngeal cancers	52
C090	2	1	1	2	0	1	1	1	1	1	2	2	1	1	Oral and pharyngeal cancers	52
C091	2	1	1	1	1	1	1	2	2	2	2	2	0	1	Oral and pharyngeal cancers	60
C092	1	1	2	2	1	1	1	2	1	2	1	2	0	1	Oral and pharyngeal cancers	46
C094	1	1	1	2	1	1	1	1	1	1	1	2	1	1	Oral and pharyngeal cancers	49
C095	1	1	1	1	1	0	0	2	1	1	1	2	0	1	Oral and pharyngeal cancers	49
C096	1	1	1	2	1	1	1	2	2	2	1	2	0	1	Oral and pharyngeal cancers	40
C097	2	2	1	1	0	0	0	2	1	2	2	2	0	1	Oral and pharyngeal cancers	68
C098	2	1	1	1	0	1	1	2	2	2	2	2	0	1	Oral and pharyngeal cancers	59
C099	2	1	1	1	1	1	1	1	0	1	2	2	1	1	Oral and pharyngeal cancers	55
C100	2	1	2	1	1	1	0	1	1	2	1	2	1	1	Oral and pharyngeal cancers	80
C101	1	1	1	2	1	1	1	1	1	2	2	2	1	1	Oral and pharyngeal cancers	30
C102	1	1	2	2	1	1	1	2	2	2	1	2	0	1	Oral and pharyngeal cancers	49
C103	2	1	1	1	0	1	1	2	1	1	2	2	0	1	Oral and pharyngeal cancers	60
C104	2	1	1	1	1	1	1	2	2	2	1	2	0	1	Oral and pharyngeal cancers	54
C105	1	1	1	2	1	0	1	2	2	2	1	2	0	1	Oral and pharyngeal cancers	40
C106	1	1	1	1	1	1	1	2	1	2	1	2	0	1	Oral and pharyngeal cancers	49
C107	1	1	1	2	1	1	1	2	1	2	2	2	0	1	Oral and pharyngeal cancers	47
C108	1	1	1	2	1	1	1	2	1	2	1	2	0	1	Oral and pharyngeal cancers	43
C109	2	2	1	1	0	0	1	2	1	1	2	2	0	1	Oral and pharyngeal cancers	68
C110	2	1	1	1	1	1	1	2	1	1	1	2	0	1	Oral and pharyngeal cancers	66
C111	2	1	2	2	0	1	1	2	1	2	2	2	0	1	Oral and pharyngeal cancers	59
C113	2	1	1	1	0	1	1	2	1	1	2	2	0	1	Oral and pharyngeal cancers	60
C114	2	2	2	1	0	0	0	2	2	2	1	2	0	1	Oral and pharyngeal cancers	59
C116	2	1	1	2	0	1	1	2	2	2	2	2	0	1	Oral and pharyngeal cancers	64
C117	1	1	2	1	1	1	1	2	0	1	1	2	0	1	Oral and pharyngeal cancers	44
C118	2	1	1	2	1	1	1	2	1	1	2	2	0	1	Oral and pharyngeal cancers	51
C120	1	1	2	2	1	1	1	2	2	2	2	2	0	1	Oral and pharyngeal cancers	45
C121	2	2	1	1	0	0	0	2	2	2	1	2	0	1	Oral and pharyngeal cancers	57
C122	1	1	2	2	1	1	1	2	1	2	2	2	0	1	Oral and pharyngeal cancers	42
C123	1	1	1	2	1	1	1	2	0	2	2	2	0	1	Oral and pharyngeal cancers	37
C124	2	1	1	1	1	1	0	2	0	2	2	2	0	1	Oral and pharyngeal cancers	58
C125	2	1	1	1	1	0	1	2	2	2	2	2	0	1	Oral and pharyngeal cancers	57
C126	1	1	1	2	0	1	1	2	2	2	1	2	0	1	Oral and pharyngeal cancers	49
C127	2	1	1	1	1	1	1	2	1	1	2	2	0	1	Oral and pharyngeal cancers	54
C128	1	1	2	2	1	1	0	2	1	2	2	2	0	1	Oral and pharyngeal cancers	50
C129	1	1	1	2	1	1	1	2	1	1	2	2	0	1	Oral and pharyngeal cancers	47
C133	1	1	1	2	1	1	1	2	2	2	2	2	0	1	Oral and pharyngeal cancers	47
C134	2	1	1	1	1	1	1	1	1	1	2	2	1	1	Oral and pharyngeal cancers	51
C135	1	1	1	2	1	1	1	2	2	2	2	2	0	1	Oral and pharyngeal cancers	39
C136	2	1	1	1	1	1	1	2	1	2	2	2	0	1	Oral and pharyngeal cancers	62
C138	1	1	2	2	1	1	1	0	2	1	2	2	2	2	Oral and pharyngeal cancers	40
C139	2	1	1	1	0	1	1	2	0	1	2	2	0	1	Oral and pharyngeal cancers	54
C142	2	1	1	1	1	1	1	1	2	2	1	2	1	1	Oral and pharyngeal cancers	69
C143	2	1	1	1	1	1	1	1	2	2	2	2	1	1	Oral and pharyngeal cancers	55
C144	1	1	1	2	1	1	1	1	0	1	2	1	0	1	Oral and pharyngeal cancers	40
C145	2	2	2	1	0	1	1	2	2	2	2	2	0	1	Oral and pharyngeal cancers	74
C147	2	1	2	1	0	1	1	0	1	1	2	2	2	2	Oral and pharyngeal cancers	71
C148	1	1	1	1	1	1	1	1	0	2	2	2	1	1	Oral and pharyngeal cancers	49
C149	2	1	1	2	1	1	1	2	1	1	2	2	0	1	Oral and pharyngeal cancers	61
C150	2	1	1	2	1	1	1	1	1	2	2	2	1	1	Oral and pharyngeal cancers	64
C151	2	2	1	1	0	0	0	2	0	1	2	2	0	1	Oral and pharyngeal cancers	63
C152	1	1	1	2	0	1	1	2	1	1	2	2	0	1	Oral and pharyngeal cancers	46
C153	1	1	2	2	0	1	1	1	1	1	2	2	1	1	Oral and pharyngeal cancers	46
C154	1	1	1	2	1	1	1	2	2	2	2	2	0	1	Oral and pharyngeal cancers	39
C155	2	1	1	1	0	1	1	2	1	2	1	2	1	1	Oral and pharyngeal cancers	56
C157	2	1	1	1	1	1	1	2	1	1	2	2	0	1	Oral and pharyngeal cancers	57
C158	2	1	1	2	0	1	1	0	1	2	2	2	2	2	Oral and pharyngeal cancers	57
C159	2	1	1	2	1	1	1	2	1	2	2	2	0	1	Oral and pharyngeal cancers	55
C160	1	1	1	2	1	1	1	1	0	1	2	2	1	1	Oral and pharyngeal cancers	42
C162	2	1	1	2	1	1	1	2	0	1	2	1	0	1	Oral and pharyngeal cancers	64
C163	2	1	1	2	0	0	0	2	0	1	2	1	0	1	Oral and pharyngeal cancers	73
C164	2	1	1	2	1	1	1	2	0	1	2	2	0	1	Oral and pharyngeal cancers	56
C167	2	1	1	1	1	0	1	2	1	1	1	2	0	1	Oral and pharyngeal cancers	58
C168	2	1	1	2	0	1	1	2	1	1	1	2	0	1	Oral and pharyngeal cancers	58
C169	1	1	1	2	1	1	1	2	0	1	2	2	0	1	Oral and pharyngeal cancers	48
C170	2	1	1	1	1	1	1	2	2	2	2	2	0	1	Oral and pharyngeal cancers	52
C174	1	1	1	2	1	1	1	2	1	1	2	2	0	1	Oral and pharyngeal cancers	45
C175	1	1	1	2	1	1	1	1	1	1	1	2	1	1	Oral and pharyngeal cancers	39
C179	1	1	1	2	1	1	1	1	1	2	1	2	1	1	Oral and pharyngeal cancers	46
C180	2	1	1	1	1	1	1	1	0	2	2	2	1	1	Oral and pharyngeal cancers	52
C182	1	1	1	2	1	1	1	1	1	2	2	2	1	1	Oral and pharyngeal cancers	50
C183	1	1	2	2	0	1	1	2	1	1	1	2	0	1	Oral and pharyngeal cancers	45
C184	1	1	1	2	0	1	1	2	1	1	1	2	0	1	Oral and pharyngeal cancers	44
C185	1	1	1	2	1	1	1	2	1	2	1	2	0	1	Oral and pharyngeal cancers	45
C186	1	1	1	2	1	1	1	0	1	2	1	2	2	2	Oral and pharyngeal cancers	50
C187	2	1	1	2	1	1	1	2	1	1	1	2	0	1	Oral and pharyngeal cancers	58
C188	1	1	2	2	1	1	1	2	2	2	1	2	0	1	Oral and pharyngeal cancers	44
C189	2	1	1	2	1	1	1	2	1	2	2	2	0	1	Oral and pharyngeal cancers	55
C190	2	1	1	1	1	1	1	2	1	2	2	2	0	1	Oral and pharyngeal cancers	53
C192	1	1	1	1	1	1	1	2	1	2	2	2	0	1	Oral and pharyngeal cancers	50
C194	1	1	1	2	0	1	1	1	1	1	1	2	1	1	Oral and pharyngeal cancers	46
C196	1	1	1	2	1	1	1	1	1	2	1	2	0	1	Oral and pharyngeal cancers	49
C197	2	1	1	2	0	1	1	2	2	2	2	2	0	1	Oral and pharyngeal cancers	54
C198	2	1	1	2	1	1	1	2	1	1	1	2	0	1	Oral and pharyngeal cancers	51
C199	2	1	1	2	1	1	0	2	1	1	2	2	0	1	Oral and pharyngeal cancers	60
C200	2	1	1	1	0	1	1	2	0	1	2	2	0	1	Oral and pharyngeal cancers	74
C201	1	1	1	2	0	1	1	2	1	2	2	2	0	1	Oral and pharyngeal cancers	46
C203	2	1	1	2	0	1	1	1	1	1	1	2	1	1	Oral and pharyngeal cancers	58
C204	2	1	2	2	0	1	1	1	2	1	1	2	1	1	Oral and pharyngeal cancers	54
C205	1	1	1	2	1	1	1	1	0	1	1	2	1	1	Oral and pharyngeal cancers	47
C207	1	1	1	1	1	1	1	1	1	2	1	2	0	1	Oral and pharyngeal cancers	46
C210	2	1	1	1	1	1	1	1	2	2	2	2	1	1	Oral and pharyngeal cancers	68
C211	1	1	1	2	1	1	1	1	2	2	1	2	1	1	Oral and pharyngeal cancers	42
C212	2	1	1	1	0	1	1	2	1	1	2	2	0	1	Oral and pharyngeal cancers	55
C213	1	1	1	2	1	1	1	1	2	2	1	2	1	1	Oral and pharyngeal cancers	40
C214	1	1	1	2	1	1	1	2	1	2	1	2	0	1	Oral and pharyngeal cancers	49
C215	2	1	1	1	0	1	1	2	2	1	1	2	0	1	Oral and pharyngeal cancers	61
C216	1	1	1	2	0	1	1	2	1	2	1	2	0	1	Oral and pharyngeal cancers	48
C218	1	1	1	2	0	1	1	1	2	2	1	2	1	1	Oral and pharyngeal cancers	40
C220	1	1	1	2	1	1	1	2	1	1	1	2	0	1	Oral and pharyngeal cancers	44
C222	2	1	1	2	1	1	1	2	1	1	1	2	0	1	Oral and pharyngeal cancers	62
C223	2	1	1	2	1	0	1	1	1	1	2	2	1	1	Oral and pharyngeal cancers	51
C224	2	1	1	2	0	1	1	1	1	2	2	2	0	1	Oral and pharyngeal cancers	58
C225	2	1	2	2	0	0	1	2	1	1	1	2	0	1	Oral and pharyngeal cancers	53
C228	1	1	1	2	0	1	1	1	0	1	1	2	1	1	Oral and pharyngeal cancers	45
C229	2	1	1	2	0	0	0	1	0	1	1	1	1	1	Oral and pharyngeal cancers	61
C233	2	1	1	2	1	1	1	2	2	2	1	2	1	1	Oral and pharyngeal cancers	53
C237	1	1	1	2	0	1	1	2	1	1	1	2	0	1	Oral and pharyngeal cancers	45
C238	2	1	1	2	0	0	0	2	2	1	1	2	0	1	Oral and pharyngeal cancers	54
C239	2	1	1	1	1	1	1	2	1	1	1	2	0	1	Oral and pharyngeal cancers	66
C240	1	1	2	2	1	1	1	2	1	1	1	2	0	1	Oral and pharyngeal cancers	41
C241	2	1	1	1	1	1	1	2	0	1	1	2	0	1	Oral and pharyngeal cancers	57
C242	2	1	1	2	1	1	1	2	0	1	2	2	0	1	Oral and pharyngeal cancers	58
C244	2	1	2	2	0	0	1	2	2	2	2	2	0	1	Oral and pharyngeal cancers	52
C249	2	1	1	1	1	0	1	1	1	1	1	2	1	1	Oral and pharyngeal cancers	73
C251	2	1	1	2	0	1	1	2	2	2	1	2	0	1	Oral and pharyngeal cancers	53
C254	2	1	1	2	1	1	0	2	2	2	1	2	0	1	Oral and pharyngeal cancers	58
C255	2	1	1	1	0	1	1	2	1	1	2	2	0	1	Oral and pharyngeal cancers	59
C256	2	1	1	2	0	1	1	2	2	2	1	2	1	1	Oral and pharyngeal cancers	61
C257	2	1	1	1	0	1	1	2	2	2	1	2	0	1	Oral and pharyngeal cancers	58
C258	2	1	1	1	1	1	1	2	1	1	2	2	0	1	Oral and pharyngeal cancers	54
C259	2	1	1	1	0	1	1	2	1	1	1	2	0	1	Oral and pharyngeal cancers	60
C260	2	1	1	1	1	1	1	2	1	2	1	2	0	1	Oral and pharyngeal cancers	66
C261	2	1	1	1	1	0	1	2	2	2	1	2	0	1	Oral and pharyngeal cancers	61
C262	2	1	1	2	1	1	1	1	1	1	2	2	1	1	Oral and pharyngeal cancers	54
C281	2	1	1	1	1	1	1	2	2	2	1	2	0	1	Oral and pharyngeal cancers	58
C282	1	1	2	2	0	1	1	2	2	2	2	2	0	1	Oral and pharyngeal cancers	44
C283	2	1	2	1	0	0	1	1	2	2	1	2	0	1	Oral and pharyngeal cancers	54
C284	2	1	1	1	0	1	0	1	2	2	1	2	0	1	Oral and pharyngeal cancers	55
C285	2	1	1	2	1	1	0	1	2	2	1	2	1	1	Oral and pharyngeal cancers	58
C286	2	1	1	1	1	1	1	2	1	1	1	2	0	1	Oral and pharyngeal cancers	59
C287	2	1	1	1	1	1	0	2	2	2	1	2	0	1	Oral and pharyngeal cancers	53
C288	2	1	1	2	1	1	0	1	1	2	1	2	1	1	Oral and pharyngeal cancers	54
C289	1	1	2	2	0	1	1	1	0	1	1	2	1	1	Oral and pharyngeal cancers	50
C292	1	1	1	2	1	1	1	1	2	2	1	2	1	1	Oral and pharyngeal cancers	40
C297	1	1	1	2	1	1	1	1	2	2	2	2	1	1	Oral and pharyngeal cancers	32
C298	2	1	1	2	1	1	1	1	2	2	1	2	1	1	Oral and pharyngeal cancers	53
C299	2	1	1	1	1	1	1	2	2	2	1	2	0	1	Oral and pharyngeal cancers	62
C300	2	1	1	1	1	1	1	1	1	1	1	2	1	1	Oral and pharyngeal cancers	51
C301	2	1	1	2	1	1	1	2	1	1	1	2	0	1	Oral and pharyngeal cancers	70
C303	2	1	2	1	0	1	1	0	1	1	1	2	1	1	Oral and pharyngeal cancers	82
C304	1	1	1	2	1	1	1	2	0	2	1	2	0	1	Oral and pharyngeal cancers	49
C305	1	1	1	2	1	1	1	2	0	1	1	2	0	1	Oral and pharyngeal cancers	48
C307	1	1	1	2	1	1	0	1	2	2	1	2	1	1	Oral and pharyngeal cancers	47
C308	2	1	1	2	1	1	0	1	2	1	1	2	0	1	Oral and pharyngeal cancers	55
C311	1	1	1	2	0	1	1	2	2	2	1	2	0	1	Oral and pharyngeal cancers	40
C312	2	1	1	1	0	1	0	2	1	1	1	2	1	1	Oral and pharyngeal cancers	63
C313	1	1	1	2	1	1	1	1	1	1	2	2	0	1	Oral and pharyngeal cancers	49
C314	2	1	2	1	1	0	1	2	2	2	2	2	0	1	Oral and pharyngeal cancers	58
C315	1	1	1	2	1	1	1	1	2	2	2	2	1	1	Oral and pharyngeal cancers	41
C319	2	1	1	2	1	1	1	2	1	1	2	2	0	1	Oral and pharyngeal cancers	52
C320	1	1	1	2	1	1	1	2	1	2	2	2	1	1	Oral and pharyngeal cancers	48
L0005	1	1	1	2	1	1	1	2	2	2	1	2	0	1	0	32
L0007	2	1	1	1	1	1	1	2	1	1	1	2	0	1	0	60
L0009	2	1	1	1	1	0	1	2	2	2	1	2	0	1	0	60
L0010	1	1	1	2	1	1	0	2	2	2	1	2	0	1	0	50
L0012	1	1	2	2	0	0	1	2	2	2	1	2	0	1	0	42
L0013	1	1	1	2	0	1	1	2	2	2	1	2	0	1	0	32
L0015	1	1	1	2	0	1	1	2	2	1	1	2	0	1	0	43
L0018	1	1	1	2	0	1	1	1	2	2	1	2	1	1	0	33
L0030	2	1	1	1	0	1	1	2	1	2	1	2	0	1	0	57
L0031	1	1	1	2	0	1	1	2	2	2	1	2	0	1	0	36
L0032	1	1	1	1	1	1	1	1	2	2	1	2	1	1	0	35
L0037	2	1	1	2	1	1	1	2	1	1	1	2	0	1	0	55
L0039	1	1	1	2	1	1	1	1	1	2	1	2	1	1	0	37
L0042	2	1	1	2	1	1	0	1	0	2	1	2	1	1	0	56
L0043	2	1	1	2	1	0	1	2	1	1	1	2	0	1	0	52
L0044	2	1	1	2	0	1	1	2	2	1	1	2	0	1	0	58
L0045	1	1	1	1	1	1	1	2	1	1	1	2	0	1	0	40
L0047	1	1	1	2	0	0	1	2	0	2	1	2	0	1	0	46
L0048	1	1	2	2	0	1	1	2	1	2	1	2	0	1	0	46
L0049	1	1	1	2	1	1	1	2	1	1	1	2	1	1	0	35
L0051	1	1	2	2	0	1	1	1	2	2	1	2	0	1	0	42
L0054	1	1	1	2	1	1	1	1	1	2	1	2	1	1	0	28
L0056	2	1	1	1	1	0	1	1	1	2	1	2	1	1	0	58
L0057	2	1	1	1	1	1	1	2	2	2	1	2	0	1	0	51
L0059	1	1	2	2	1	1	1	2	2	2	1	2	0	1	0	40
L0061	1	1	1	2	1	1	0	1	0	2	1	2	2	1	0	43
L0062	1	1	1	2	1	1	1	2	2	2	1	2	0	1	0	42
L0063	1	1	1	2	1	0	0	1	2	2	1	2	1	1	0	45
L0064	1	1	1	2	1	1	1	1	1	2	1	2	1	1	0	35
L0065	1	1	1	2	1	1	1	2	1	1	1	2	0	1	0	33
L0066	1	1	2	2	1	0	1	1	2	2	1	2	1	1	0	40
L0067	1	1	1	2	1	1	1	2	1	1	1	2	0	1	0	43
L0068	1	1	1	2	1	1	1	2	2	2	1	2	0	1	0	25
L0069	1	1	1	2	0	1	1	2	1	1	1	2	0	1	0	39
L0072	1	1	1	2	0	0	1	2	1	2	1	1	0	1	0	42
L0075	1	1	2	2	1	1	1	2	2	2	1	2	0	1	0	46
L0076	1	1	1	2	1	1	1	2	1	2	1	2	0	1	0	30
L0077	1	1	2	2	1	1	1	2	1	1	1	2	0	1	0	45
L0078	1	1	1	2	1	1	1	2	2	2	1	2	0	1	0	27
L0082	1	1	1	1	0	1	1	1	1	2	1	2	1	1	0	35
L0083	1	1	1	2	1	1	1	1	1	2	1	2	1	1	0	41
L0092	2	1	1	1	1	0	1	2	1	2	1	2	0	1	0	60
L0093	1	1	2	2	1	0	1	2	1	1	1	2	0	1	0	46
L0099	1	1	1	2	1	1	1	2	1	1	1	2	0	1	0	44
L0109	1	1	2	2	1	1	1	2	2	2	1	2	0	1	0	44
L0110	1	1	1	2	1	1	1	2	2	2	1	2	0	1	0	38
L0111	1	1	1	2	1	1	1	2	2	2	1	2	0	1	0	27
L0112	1	1	1	2	1	1	1	2	1	1	1	2	0	1	0	40
L0113	1	1	1	1	1	1	1	2	1	1	1	2	0	1	0	37
L0115	1	1	1	2	1	1	1	0	2	2	1	2	2	2	0	41
L0117	1	1	1	2	1	1	1	1	2	2	1	2	0	1	0	37
L0121	1	1	1	2	1	1	1	1	2	2	1	2	1	1	0	39
L0122	1	1	1	2	1	0	1	2	1	2	1	2	0	1	0	41
L0123	1	1	1	2	1	1	1	1	2	2	1	2	1	1	0	45
L0125	1	1	2	2	1	1	1	2	1	2	1	2	0	1	0	35
L0132	2	1	2	1	0	1	1	2	2	2	1	2	0	1	0	54
L0133	1	1	1	1	0	1	1	2	1	1	1	2	0	1	0	47
L0134	1	1	1	2	1	1	1	2	1	2	1	2	0	1	0	46
L0135	1	1	2	2	0	1	1	2	1	1	1	1	1	1	0	42
L0145	1	1	1	2	0	1	1	0	1	2	1	2	2	2	0	47
L0149	1	1	1	2	0	1	1	2	2	1	1	2	0	1	0	45
L0151	1	1	1	1	0	1	1	2	2	1	1	2	0	1	0	45
L0152	1	1	2	2	0	1	1	2	2	2	1	2	0	1	0	45
L0153	1	1	1	2	1	1	1	2	1	2	1	2	0	1	0	40
L0157	1	1	1	2	1	1	1	1	2	2	1	2	1	1	0	46
L0159	1	1	2	2	1	1	1	2	1	1	1	2	0	1	0	42
L0162	1	1	2	2	1	1	1	2	2	2	1	2	0	1	0	39
L0163	1	1	2	1	1	0	1	0	2	2	1	2	1	1	0	50
L0166	2	1	2	2	0	1	1	1	2	2	1	2	1	1	0	57
L0168	1	1	1	2	1	1	1	2	1	1	1	2	0	1	0	28
L0169	1	1	1	2	1	1	1	2	1	1	1	2	0	1	0	33
L0173	1	1	1	2	0	1	1	2	2	1	1	2	0	1	0	43
L0174	2	1	1	1	1	1	1	2	1	2	1	2	0	1	0	59
L0176	1	1	1	2	0	1	1	2	1	2	1	2	0	1	0	29
L0178	1	1	1	2	0	0	1	2	1	2	1	2	0	1	0	44
L0183	2	1	1	1	1	0	1	2	2	2	1	2	0	1	0	58
L0184	1	1	1	2	1	1	1	2	1	1	1	2	0	1	0	33
L0186	1	1	1	2	1	1	1	2	1	1	1	2	0	1	0	48
L0187	1	1	2	2	1	1	1	2	2	2	1	2	0	1	0	46
L0188	1	1	1	2	1	1	1	2	1	2	1	2	0	1	0	30
L0196	1	1	1	1	1	1	1	2	1	1	1	2	1	1	0	47
L0198	1	1	1	2	1	1	1	2	1	2	1	2	0	1	0	46
L0207	1	1	1	2	1	1	1	2	1	2	1	2	0	1	0	45
L0210	1	1	1	1	1	1	1	2	1	2	1	2	0	1	0	49
L0212	1	1	1	2	0	0	1	2	1	2	1	2	1	1	0	41
L0214	1	1	2	2	1	0	1	1	2	2	1	2	1	1	0	47
L0216	1	1	1	1	1	1	1	2	1	1	1	2	0	1	0	50
L0217	1	1	1	1	0	0	1	2	1	2	1	2	0	1	0	49
L0218	2	1	2	2	1	1	1	2	2	2	1	2	0	1	0	53
L0219	1	1	1	2	1	1	1	1	1	2	1	2	1	1	0	46
L0221	1	1	2	2	0	1	1	2	2	1	1	2	0	1	0	47
L0222	1	1	1	2	0	1	1	2	1	1	1	2	0	1	0	37
L0225	2	1	1	1	0	1	1	2	2	2	1	2	0	1	0	65
L0228	1	1	1	2	1	1	1	2	1	1	1	2	0	1	0	44
L0230	1	1	1	2	1	1	1	2	1	1	1	2	0	1	0	40
L0231	1	1	1	2	1	1	1	1	1	2	1	2	1	1	0	30
L0232	1	1	2	2	1	1	1	2	1	1	1	2	0	1	0	42
L0233	1	1	1	1	0	1	1	2	2	2	1	2	0	1	0	46
L0237	1	1	1	2	0	0	0	2	1	1	1	2	0	1	0	50
L0238	1	1	1	2	0	0	1	2	1	1	1	2	0	1	0	42
L0241	1	1	1	2	1	0	1	2	0	2	1	2	0	1	0	46
L0242	1	1	1	2	0	0	1	2	1	2	1	2	0	1	0	49
L0243	1	1	1	1	1	1	1	2	1	1	1	2	0	1	0	40
L0244	1	1	1	2	0	0	1	2	1	1	1	2	0	1	0	43
L0251	1	1	1	2	0	1	1	2	1	1	1	2	0	1	0	32
L0252	2	1	1	2	0	1	1	1	0	2	1	2	1	1	0	51
L0258	2	1	1	1	1	1	0	2	2	2	1	2	0	1	0	59
L0261	1	1	2	2	1	0	1	2	1	1	1	2	0	1	0	38
L0270	2	1	2	1	0	0	0	2	1	1	1	2	0	1	0	64
L0271	1	1	2	2	1	1	1	2	1	1	1	2	0	1	0	42
L0273	1	1	1	2	1	1	1	2	1	1	1	2	0	1	0	29
L0275	1	1	1	2	1	1	1	2	2	2	1	2	0	1	0	43
L0277	1	1	1	2	0	1	1	1	1	2	1	2	1	1	0	45
L0280	1	1	1	2	1	1	1	2	2	2	1	2	0	1	0	33
L0281	1	1	1	2	1	1	1	2	1	1	1	2	0	1	0	40
L0283	1	1	1	1	1	1	1	2	2	2	1	2	0	1	0	47
L0287	1	1	1	2	1	0	1	2	2	2	1	2	1	1	0	48
L0295	2	1	1	1	0	1	1	2	1	2	1	2	0	1	0	67
L0298	1	1	2	2	1	1	1	2	1	1	1	2	0	1	0	50
L0299	2	1	1	2	1	0	1	2	1	1	1	2	0	1	0	53
L0301	1	1	1	2	1	1	1	1	2	2	1	2	1	1	0	35
L0306	1	1	1	2	1	1	1	2	1	1	1	2	0	1	0	30
L0308	1	1	1	1	0	0	1	2	2	2	1	2	0	1	0	47
L0314	2	1	1	2	0	1	1	2	1	2	1	2	0	1	0	56
L0315	1	1	1	2	1	1	1	2	1	2	1	2	0	1	0	36
L0316	1	1	1	2	1	1	1	2	2	2	1	2	0	1	0	49
L0320	1	1	1	2	0	0	1	2	0	1	1	2	0	1	0	39
L0321	2	1	1	2	1	1	1	2	0	1	1	2	0	1	0	52
L0326	1	1	2	2	1	1	1	1	1	2	1	2	1	2	0	45
L0328	1	1	1	2	1	0	1	1	1	2	1	2	1	1	0	49
L0329	2	1	2	2	1	0	1	2	0	1	1	2	0	1	0	57
L0331	1	1	1	2	1	1	1	2	2	2	1	2	1	1	0	44
L0333	1	1	1	2	1	1	1	2	1	1	1	2	0	1	0	41
L0334	1	1	1	1	0	1	1	2	0	2	1	2	1	1	0	38
L0337	1	1	1	2	1	1	1	2	2	2	1	2	0	1	0	35
L0340	1	1	1	2	1	1	1	1	2	2	1	2	1	1	0	36
L0341	1	1	2	2	1	1	1	2	2	1	1	2	0	1	0	48
L0347	2	1	1	2	0	1	1	2	1	2	1	2	0	1	0	53
L0348	2	1	1	2	1	1	1	2	2	2	1	2	0	1	0	51
L0349	1	1	1	2	1	1	1	2	1	2	1	2	0	1	0	35
L0354	1	1	1	1	1	1	1	2	1	2	1	2	0	1	0	45
L0365	1	1	2	2	0	1	1	1	2	2	1	2	1	1	0	50
L0367	1	1	2	2	1	1	1	1	0	2	1	2	1	1	0	38
L0370	2	1	1	2	1	1	1	1	1	2	1	2	0	1	0	60
L0371	1	1	1	2	1	1	1	2	1	2	1	2	0	1	0	44
L0373	1	1	1	2	1	1	1	2	0	1	1	2	0	1	0	37
L0375	1	1	2	1	1	1	1	2	0	1	1	2	0	1	0	42
L0378	2	1	1	1	0	1	0	1	1	2	1	2	1	1	0	53
L0379	1	1	2	2	0	1	1	2	1	1	1	2	1	1	0	30
L0381	1	1	1	2	1	1	1	2	1	1	1	2	0	1	0	34
L0382	1	1	2	2	1	1	1	2	1	1	1	2	0	1	0	41
L0383	1	1	1	2	1	1	1	2	2	2	1	2	0	1	0	46
L0386	2	1	1	1	0	1	1	2	2	2	1	2	0	1	0	60
L0387	2	1	1	1	1	1	1	2	2	2	1	2	0	1	0	60
L0389	1	1	1	1	1	1	1	2	1	2	1	2	0	1	0	50
L0390	2	1	1	2	1	1	1	1	1	2	1	1	1	1	0	62
L0391	1	1	1	2	0	1	1	2	2	2	1	2	0	1	0	45
L0397	2	1	1	1	1	1	1	2	1	1	1	2	0	1	0	61
L0398	1	1	2	2	1	1	1	2	1	1	1	2	0	1	0	43
L0404	1	1	1	2	1	1	1	2	1	1	1	2	0	1	0	48
L0410	1	1	1	2	1	1	1	2	1	1	1	2	0	1	0	48
L0412	1	1	1	2	1	1	1	2	1	1	1	2	0	1	0	44
L0420	1	1	1	1	1	1	1	2	2	1	1	2	0	1	0	47
L0424	1	1	1	2	0	1	1	2	1	1	1	2	0	1	0	44
L0428	2	1	1	1	1	1	1	2	1	2	1	2	0	1	0	53
L0431	1	1	1	2	1	1	1	2	0	1	1	2	0	1	0	44
L0432	1	1	1	2	1	1	1	2	2	2	1	2	0	1	0	43
L0433	1	1	1	1	1	1	1	2	2	1	1	2	0	1	0	37
L0434	2	1	1	1	0	1	1	2	2	2	1	2	0	1	0	56
L0436	2	1	1	2	1	1	1	2	2	2	1	2	0	1	0	53
L0438	1	1	1	2	1	1	1	2	2	2	1	2	0	1	0	46
L0440	1	1	1	2	1	1	1	1	2	2	1	2	1	1	0	39
L0441	1	1	1	2	1	1	1	2	1	2	1	2	0	1	0	41
L0442	1	1	2	2	1	1	1	1	2	2	1	2	1	1	0	40
L0444	2	1	1	1	1	1	1	2	1	1	1	2	0	1	0	57
L0445	1	1	1	2	1	1	1	2	2	2	1	2	0	1	0	42
L0446	1	1	1	2	1	1	1	1	1	2	1	2	1	1	0	50
L0448	1	1	1	2	1	1	1	1	1	2	1	2	1	1	0	41
L0451	1	1	1	2	1	1	1	2	2	2	1	2	0	1	0	29
L0453	1	1	1	2	1	1	1	2	1	1	1	2	0	1	0	37
L0454	1	1	1	2	1	1	1	2	1	1	1	2	0	1	0	46
L0455	2	1	1	1	1	1	1	1	2	2	1	2	1	1	0	53
L0456	1	1	1	1	1	0	0	2	1	2	1	2	1	1	0	49
L0457	1	1	1	2	0	1	1	2	0	1	1	2	0	1	0	37
L0461	1	1	2	2	1	1	1	2	1	1	1	2	0	1	0	34
L0467	2	1	1	2	1	1	1	2	2	2	1	2	0	1	0	65
L0486	1	1	1	2	1	1	1	2	2	1	1	2	0	1	0	39
L0492	2	1	1	2	1	1	0	2	1	2	1	2	0	1	0	56
L0503	1	1	1	2	1	1	1	2	2	2	1	2	0	1	0	32
L0505	2	1	1	2	0	0	1	2	1	2	1	2	0	1	0	55
L0506	1	1	1	1	1	1	1	2	2	2	1	2	0	1	0	32
L0508	1	1	2	2	1	1	1	2	1	1	1	2	0	1	0	42
L0509	1	1	2	2	1	1	1	2	1	1	1	2	0	1	0	42
L0511	1	1	1	1	1	1	1	2	0	1	1	2	0	1	0	49
L0522	1	1	2	2	0	1	1	2	1	1	1	2	0	1	0	37
L0527	1	1	1	2	0	1	1	2	1	1	1	2	0	1	0	37
L0528	1	1	1	2	1	1	1	2	1	1	1	2	0	1	0	37
L0529	1	1	1	2	1	1	1	1	2	2	1	2	1	1	0	36
L0534	1	1	1	2	0	1	1	2	1	2	1	2	0	1	0	32
L0535	2	1	1	2	1	0	1	1	2	2	1	2	0	1	0	52
L0538	2	1	2	2	1	1	1	2	1	1	1	2	0	1	0	54
L0545	1	1	1	2	1	1	1	0	1	2	1	2	2	2	0	42
L0547	1	1	1	2	1	0	1	1	1	2	1	2	0	1	0	40
L0550	1	1	1	2	1	0	1	2	2	2	1	2	0	1	0	49
L0552	1	1	1	2	1	1	1	2	1	1	1	2	0	1	0	46
L0563	1	1	1	2	1	1	1	1	1	2	1	2	1	1	0	32
L0564	1	1	1	2	1	1	1	2	1	2	1	2	0	1	0	41
L0566	1	1	1	2	1	1	1	2	0	1	1	2	0	1	0	41
L0567	1	1	1	2	1	1	1	2	2	2	1	2	0	1	0	40
L0571	1	1	1	2	0	1	1	2	1	2	1	2	0	1	0	39
L0572	1	1	1	2	0	0	0	1	2	2	1	2	1	1	0	39
L0577	1	1	2	2	1	1	1	2	1	1	1	2	0	1	0	42
L0579	2	1	1	1	0	1	1	1	1	2	1	2	1	1	0	57
L0584	1	1	1	2	1	1	0	2	2	2	1	2	0	1	0	32
L0588	1	1	1	2	1	1	1	2	0	1	1	2	0	1	0	42
L0589	1	1	1	2	1	1	1	2	0	1	1	2	0	1	0	40
L0592	1	1	1	2	0	1	1	1	2	2	1	2	2	2	0	41
L0593	1	1	1	2	1	1	1	2	2	2	1	2	1	1	0	35
L0598	1	1	1	2	1	1	1	1	1	2	1	2	0	1	0	40
L0600	1	1	2	2	1	1	1	2	2	2	1	2	0	1	0	42
L0602	1	1	1	2	0	1	1	2	1	1	1	2	0	1	0	46
L0607	1	1	1	1	1	1	1	2	0	1	1	2	0	1	0	36
L0613	1	1	2	2	1	1	1	1	0	2	1	2	1	1	0	40
L0615	1	1	1	2	1	1	1	2	1	2	1	2	0	1	0	39
L0617	1	1	1	2	1	1	1	2	1	2	1	2	0	1	0	34
L0618	1	1	1	2	0	1	1	2	0	1	1	2	0	1	0	44
L0619	1	1	1	2	1	1	1	1	1	2	1	2	1	1	0	35
L0624	1	1	1	2	0	1	1	1	1	2	1	2	1	1	0	42
L0630	1	1	1	2	0	1	1	2	2	1	1	2	1	1	0	45
L0632	1	1	1	2	0	1	0	2	0	1	1	2	0	1	0	48
L0640	2	1	2	1	1	1	1	2	2	2	1	2	0	1	0	59
L0644	1	1	1	1	1	1	1	2	1	2	1	2	0	1	0	41
L0648	1	1	2	2	1	1	1	2	1	1	1	2	0	1	0	48
L0652	2	1	2	1	1	1	1	0	2	2	1	2	1	1	0	51
L0656	1	1	1	2	0	0	0	2	0	1	1	2	0	1	0	45
L0658	1	1	1	2	1	1	1	2	2	2	1	2	0	1	0	40
L0663	1	1	1	2	1	1	1	2	2	1	1	2	0	1	0	39
L0666	2	1	1	2	1	0	0	2	0	1	1	2	1	1	0	57
L0671	1	1	2	2	0	0	1	1	2	2	1	2	1	1	0	48
L0673	1	1	1	1	1	1	1	2	0	1	1	2	0	1	0	42
L0675	2	1	1	2	0	0	1	2	1	2	1	2	0	1	0	52
L0677	2	1	2	2	1	1	0	2	1	1	1	2	0	1	0	55
L0679	2	1	2	2	1	1	1	2	2	2	1	2	0	1	0	52
L0685	2	1	1	1	1	0	1	2	1	2	1	2	1	1	0	64
L0688	2	1	2	2	0	1	1	2	2	2	1	2	0	1	0	54
L0692	1	1	1	2	1	1	1	2	2	2	1	2	0	1	0	40
L0694	1	1	1	2	1	1	1	1	1	2	1	2	1	1	0	47
L0710	2	1	1	1	0	1	1	2	2	2	1	2	0	1	0	57
L0713	1	1	2	2	0	1	1	2	2	2	1	2	0	1	0	41
L0719	2	1	1	1	0	1	1	1	1	2	1	2	0	1	0	52
L0720	1	1	1	2	1	1	1	2	1	2	1	2	0	1	0	43
L0721	1	1	1	1	1	1	1	2	1	1	1	2	1	1	0	48
L0722	2	1	2	1	0	0	0	1	1	2	1	2	1	1	0	57
L0723	1	1	2	2	1	1	1	2	2	2	1	2	0	1	0	47
L0732	1	1	2	2	1	1	1	1	1	2	1	2	1	1	0	50
L0733	1	1	1	2	0	0	1	2	0	2	1	2	0	1	0	48
L0743	1	1	1	2	1	1	1	2	0	1	1	2	0	1	0	40
L0744	1	1	1	2	1	1	1	2	0	1	1	2	0	1	0	45
L0745	1	1	1	2	1	1	1	2	1	2	1	2	0	1	0	40
L0748	2	1	1	1	0	1	1	2	1	2	1	2	0	1	0	53
L0758	2	1	1	1	1	1	0	0	2	2	1	2	2	2	0	72
L0766	2	1	1	1	1	1	1	2	1	1	1	2	0	1	0	63
L0767	2	1	1	2	0	0	0	2	1	1	1	2	0	1	0	51
L0769	1	1	1	2	1	1	1	2	1	1	1	2	0	1	0	44
OWD008	1	1	1	2	0	1	1	2	0	1	1	2	0	1	Oral and pharyngeal cancers	44
OWD009	1	1	1	2	1	1	1	1	0	1	1	2	0	1	Oral and pharyngeal cancers	39
OWD104	2	2	1	1	0	1	1	2	0	1	1	2	0	1	Oral and pharyngeal cancers	53
OWD105	2	1	1	2	0	0	0	2	2	2	1	1	0	1	Oral and pharyngeal cancers	61
OWD106	1	1	1	1	1	1	1	1	2	2	1	2	1	1	Oral and pharyngeal cancers	44
OWD107	2	1	1	2	1	0	1	2	1	2	1	2	0	1	Oral and pharyngeal cancers	52
OWD108	1	1	1	2	0	1	1	2	2	2	1	2	0	1	Oral and pharyngeal cancers	43
OWD110	1	1	1	2	0	1	1	0	2	2	1	2	2	2	Oral and pharyngeal cancers	47
OWD111	1	1	1	2	0	1	1	0	2	2	1	2	2	2	Oral and pharyngeal cancers	39
OWD114	2	1	1	2	0	1	1	2	0	1	1	1	0	1	Oral and pharyngeal cancers	54
OWD115	1	1	1	2	0	1	1	2	2	2	1	2	0	1	Oral and pharyngeal cancers	32
OWD116	2	1	2	2	0	1	1	1	1	2	1	1	1	1	Oral and pharyngeal cancers	51
OWD117	2	1	1	2	0	1	1	1	0	1	1	1	1	1	Oral and pharyngeal cancers	54
OWD118	1	1	1	2	1	1	1	2	1	1	1	1	0	1	Oral and pharyngeal cancers	37
OWD119	1	1	2	2	1	1	1	2	2	2	1	1	0	1	Oral and pharyngeal cancers	46
OWD120	2	1	1	1	1	0	1	1	0	1	1	1	0	1	Oral and pharyngeal cancers	70
OWD121	2	1	1	2	1	1	1	2	2	2	1	1	0	1	Oral and pharyngeal cancers	56
OWD125	1	1	1	2	1	1	1	2	1	2	1	1	0	1	Oral and pharyngeal cancers	46
P001	1	1	1	2	1	1	1	2	2	2	1	2	0	1	OPMD	38
P002	2	1	1	2	1	1	1	2	1	1	1	2	0	1	OPMD	51
P005	1	1	1	2	1	1	1	2	0	1	2	2	0	1	OPMD	39
P007	2	1	1	2	1	0	1	2	1	1	1	2	0	1	OPMD	53
P009	1	1	1	1	0	1	0	1	2	1	2	1	1	1	OPMD	45
P010	1	1	1	2	1	1	1	2	2	2	1	2	0	1	OPMD	39
P013	2	1	1	1	1	0	0	1	2	2	1	2	1	1	OPMD	66
P016	2	1	1	1	1	1	1	2	2	2	1	2	0	1	OPMD	72
P018	1	1	1	2	0	1	1	2	1	1	2	2	0	1	OPMD	41
P019	2	1	1	1	0	0	0	1	1	2	1	2	1	1	OPMD	64
P021	2	1	1	2	1	1	1	2	2	2	2	2	0	1	OPMD	55
P023	1	1	2	2	1	1	1	2	1	2	1	2	0	1	OPMD	43
P025	1	1	1	2	1	1	1	2	1	1	2	2	1	1	OPMD	47
P026	2	1	1	2	1	1	1	1	2	2	2	2	1	1	OPMD	55
P027	2	1	1	1	1	1	1	2	1	2	2	2	0	1	OPMD	64
P028	1	1	2	2	1	1	1	2	1	1	1	2	0	1	OPMD	36
P029	2	1	2	2	0	1	1	2	1	2	2	2	0	1	OPMD	57
P030	2	2	2	1	0	1	0	2	1	1	1	2	0	1	OPMD	66
P031	1	1	1	1	1	1	1	2	1	1	1	1	0	1	OPMD	37
P033	2	1	1	2	1	1	1	1	1	2	2	2	1	1	OPMD	53
P034	2	1	1	2	1	1	1	2	0	1	2	2	0	1	OPMD	64
P037	1	1	2	2	1	1	1	1	1	1	1	2	1	1	OPMD	39
P038	1	1	2	2	1	1	1	2	0	1	2	2	0	1	OPMD	47
P039	1	1	2	2	0	1	1	1	2	2	2	2	1	1	OPMD	47
P042	2	1	1	2	0	0	1	1	2	2	2	2	1	1	OPMD	60
P044	1	1	2	2	0	1	1	2	2	2	1	2	0	1	OPMD	48
P045	1	1	1	2	1	1	0	2	2	2	2	2	0	1	OPMD	41
P051	2	1	1	2	1	1	1	2	2	2	2	2	0	1	OPMD	64
P061	2	1	1	2	1	1	1	2	1	2	1	2	0	1	OPMD	65
P062	1	1	1	2	0	1	1	1	1	1	2	2	0	1	OPMD	41
P064	2	1	2	2	1	1	1	2	1	1	1	2	0	1	OPMD	56
P065	2	1	2	1	0	0	0	2	2	2	2	2	1	1	OPMD	74
P068	1	1	1	2	1	1	1	1	0	1	1	2	1	1	OPMD	43
P069	2	1	1	1	1	1	1	1	1	1	1	2	1	1	OPMD	55
P070	1	1	1	2	1	1	1	2	1	1	1	2	0	1	OPMD	41
P071	2	1	1	1	0	1	1	2	2	2	2	2	0	1	OPMD	51
P072	2	1	2	1	0	1	1	2	2	2	1	2	0	1	OPMD	63
P073	1	1	1	1	1	1	1	0	1	1	1	2	2	2	OPMD	44
P074	2	1	1	2	1	1	1	2	2	2	1	2	0	1	OPMD	61
P076	1	1	1	2	0	1	1	2	2	1	2	2	0	1	OPMD	48
P077	1	1	1	2	1	1	1	1	1	1	1	2	1	1	OPMD	40
P078	2	1	1	1	1	1	1	2	2	2	1	2	1	1	OPMD	68
P079	1	1	1	2	1	1	1	2	0	1	1	2	0	1	OPMD	43
P082	2	1	1	2	1	1	1	1	0	1	1	2	1	1	OPMD	52
P086	1	1	2	2	1	1	1	2	0	2	1	2	0	1	OPMD	44
P087	2	1	1	2	0	1	1	2	2	2	1	2	0	1	OPMD	53
P094	2	1	2	2	1	1	1	2	1	1	1	2	0	1	OPMD	57
P095	2	1	1	2	0	1	1	2	1	1	1	2	0	1	OPMD	53
P096	1	1	2	2	1	1	1	1	1	1	2	2	1	1	OPMD	35
P101	2	1	1	2	0	1	1	2	2	2	1	2	0	1	OPMD	55
P103	2	1	2	1	0	1	1	1	2	2	1	2	1	1	OPMD	52
P104	2	1	2	1	0	1	1	2	1	2	1	2	0	1	OPMD	62
P105	2	1	2	2	1	1	1	2	1	1	1	1	0	1	OPMD	56
P106	2	1	1	1	1	1	1	2	1	1	1	2	1	1	OPMD	67
P107	2	1	1	2	1	0	1	1	1	1	1	2	1	1	OPMD	56
P110	2	1	1	1	0	1	1	2	1	2	1	2	1	1	OPMD	69
P112	2	1	1	2	0	0	1	0	1	1	1	2	2	2	OPMD	51
P113	2	1	1	1	0	1	0	2	0	1	1	2	0	1	OPMD	71
P114	1	1	1	1	1	1	0	1	1	1	1	1	1	1	OPMD	47
P117	1	1	1	2	1	1	1	2	1	1	1	2	0	1	OPMD	35
P118	2	1	1	2	0	0	0	1	1	1	2	2	1	1	OPMD	69
P119	2	1	1	2	1	1	1	0	1	1	2	2	2	2	OPMD	53
P120	1	1	1	2	0	0	1	2	0	1	2	2	0	1	OPMD	31
P121	1	1	1	2	1	1	1	2	2	2	1	2	0	1	OPMD	36
P123	2	1	1	1	1	1	1	2	0	1	1	2	0	1	OPMD	55
P124	2	1	1	1	1	1	1	1	1	1	2	2	1	1	OPMD	64
P125	1	1	1	2	0	1	1	2	2	2	2	2	0	1	OPMD	43
P127	1	1	1	2	1	1	1	2	2	2	2	2	0	1	OPMD	26
P129	1	1	1	2	1	1	1	2	1	1	2	2	0	1	OPMD	29
P131	1	1	1	2	0	1	1	2	1	1	2	2	0	1	OPMD	26
